# Supplementary material for: Microtentacle Formation in Ovarian Carcinoma
Source: Cancers (Basel). 2022 Feb 4;14(3):800. doi: 10.3390/cancers14030800 (PMC8834106; doi:10.3390/cancers14030800)
Supplement: Supplementary file 1 [file cancers-14-00800-s001.zip]

Archive with 1 entries (1 files):
- cancers-1455481-supplementary.pdf
